# Supplementary material for: Risk factors of ectopic pregnancy after in vitro fertilization-embryo transfer in Chinese population: A meta-analysis
Source: PLoS One. 2024 Jan 2;19(1):e0296497. doi: 10.1371/journal.pone.0296497 (PMC10760883; doi:10.1371/journal.pone.0296497)
Supplement: S1 Data — (XLS) [file pone.0296497.s004.xls]

## Sheet: The data of meta-analysis
Risk factor	Study	Note	OR	95%CI
EMT on HCG day	Zeng QL 2022	Thin	1.671	1.053-2.650
	Hu WH 2018	Thick	0.495	0.284-0.861
	Pan R 2018	Thick	0.543	0.310-0.951
	Li CM 2020	Thin	1.975	1.151-3.996
	Li Q 2020	Thin	1.564	1.036-3.121
	Yang YJ 2015	Thick	0.496	0.285-0.862
	Han JC 2021	Thick	0.23	0.12-0.87
	Zhang Y 2018	Thick	0.462	0.287-0.863
	Fang, T. F. 2021	Thick	0.45	0.296-0.684
	Liu, H. 2020	Thin	2.7	1.65-4.40
	Zhang, X. 2017	Thick	0.78	0.74-0.81
	Liu, X. 2019	Thick	0.267	0.13-0.56
	Jin, X. Y. 2020	Thick	0.658	0.534-0.811
	Zhao 2022	Thin	3.27	1.113,-9.605
Previous history of EP	Zeng QL 2022	Yes	2.033	1.353-3.057
	Guo XH 2018	Yes	0.668	0.326-1.368
	Li L 2018	Yes	1.234	0.863-1.764
	Li Q 2020	Yes	3.245	1.654-4.859
	Wang H 2016	Yes	0.837	0.710-0.987
	Wang YN 2020	Yes	1.254	0.767-1.758
	Zhang H 2012	Yes	2.683 B	0.451 SE
	Zhu BY 2021	Yes	3.55	1.261-9.994
		Yes	2.782	1.225-6.315
	Jin, X. Y. 2020	Yes	1.465	1.275-1.683
	Lin, S. 2017	Yes	0.851	0.334-2.171
	Liu, X. 2019	Yes	0.77	0.43-1.37
	Zhao 2022	Yes	1.573	1.102-2,243
	Weng D 2023	Yes	2.1	1.111-3.967
Infertility type	Hu WH 2018	Secondary	2.071	1.128-3.803
	Yang YJ 2015	Secondary	2.072	1.129-3.804
	Zhang Y 2018	Secondary	2.073	1.124-3.839
	Jiang HM 2017	Secondary	1.765	1.095-2.845
	Zhou Y 2014	Primary	0.434	0.207-0.911
	Lin, S. 2017	Primary	0.999	0.524-1.904
	Liu, X. 2019	Secondary	1.18	0.45-3.09
	Zhang.X. 2017	Secondary	1.19	1.03-1.38
EMT at transplantation	Kong HJ 2021	Thick	0.42	0.24-0.74
	Wang H 2016	Thin	2.381	1.228-4.618
	Zhu BY （Fresh） 2021	Thick	0.782	0.634-0.963
	Zhu BY （Frozen） 2021	Thick	0.821	0.689-0.978
	Liu 2022	Thick	0.57	0.36-0.90
Previous miscarriage	Li CM 2020	Yes	2.032	1.143-4.877
	Han JC 2021	Yes	2.18	1.18-4.26
	Shengli Lin 2017	Yes	1.678	0.466-6.047
PCOS	Zeng QL 2022	Yes	2.083	1.179-3.681
	Wang, J （Frozen） 2013	Yes	0.94	0.22-4.07
	Wang, J （Fresh） 2013	Yes	3.06	1.34-6.96
Male factor infertility	Li L 2018	Yes	0.682	0.404-1.152
	Wang YN 2020	Yes	0.675	0.405-1.157
	Liu, H. 2020	Yes	0.36	0.24-0.54
DOR	Shengli Lin 2017	Yes	2.128	1.300-3.482
	Xinyu Zhang 2017	Yes	1.62	1.19-2.22
Tubal factor infertility	Guo XH 2018	NO	0.705	0.429-1.158
	Kong HJ 2021	Yes	1.48	1.11-1.96
	Li CM 2020	Yes	3.032	1.132-8.044
	Li L 2018	Yes	1.524	1.100-2.111
	Pan R 2018	Yes	1.835	1.058-3.184
	Zhang H 2012	NO	0.308 B	0.424 SE
	Han JC 2021	Yes	1.65	1. 06-3. 12
	Bu, Z. 2016	Yes	1.716	1.444-2.039
	Fang, T. F. 2021	Yes	1.597	1.023-2.496
	Jin, X. Y. 2020	Yes	3.995	2.706-5.897
	Liu, H. 2020	Yes	1.88	1.58-2.25
	Xitong Liu 2019	Yes	1.61	1.12-2.31
	Xinyu Zhang 2017	Yes	1.34	1.13-1.58
	Wang, J （Frozen） 2013	Yes	2.59	1.33-5.04
	Wang, J （Fresh） 2013	Yes	1.9	1.17-3.08
	Zhao 2022	Yes	2.221	1.191-4.144
		Yes	2.72	1.69- 4.39
previous of pelvic surgery	Guo XH 2018	NO	0.822	0.461-1.465
	Wang H 2016	Yes	1.293	1.121-1.492
	Zhang CC （Fresh） 2019	Yes	2.01	1.484-6.727
	Zhang CC （Frozen）2019	Yes	1.954	1.366-6.254
	Zhu BY （Fresh） 2021	Yes	2.775	1.027-7.501
	Zhu BY （Frozen） 2021	Yes	4.381	2.403-9.396
	Liu .x. 2019	Yes	2.07	1.34-3.19
Embryo transfer stage	Guo XH 2018	Cleavage	1.116	0.576-2.162
	Kong HJ 2021	Blastocyst	0.26	0.17-0.42
	Li L 2018	Blastocyst	0.447	0.300-0.668
	Wang YN 2020	Blastocyst	0.457	0.400-0.678
	Bu, Z. 2016	Blastocyst	0.715	0.511-1.001
	Jin, X. Y. 2020	Cleavage	2.355	1.540-3.600
	Liu, H. 2020	Cleavage	2.87	2.01-4.11
	Liu, X. 2019	Blastocyst	1.45	0.80-1.64
	Zhang, X. 2017	Blastocyst	0.79	0.56-1.10
	Zhao 2022	Blastocyst	0.451	0.297-0.683
	Wen 2022	Blastocyst	0.709	0.278–1.810
	Liu 2022	Blastocyst	0.36	0.26, 0.50
Type of transfer	Guo XH 2018	Fresh	1.736	1.127-2.674
	Li L 2018	Fresh	1.239	0.896-1.712
	Wang YN 2020	Fresh	1.237	0.895-1.708
	Zhou Y 2014	Frozen	0.467	0.239-0.911
	Bu, Z. 2016	Fresh	1.11	0.922-1.338
	Liu, X. 2019	Frozen	0.93	0.66-1.33
	Zhang, X. 2017	Frozen	0.31	0.24-0.39
	Hu 2022	Frozen	0.93	0.71–1.22
endometrial preparation	Zeng QL 2022	Natural	0.511	0.283-0.925
	Guo XH 2018	Natural	1.885	1.214-2.929
	Jing, S. 2019	Artificial	1.738	1.086-2.781
	Liu, H. 2020	Artificial	2.25	1.76-2.87
E2 level on HCG day	Zhang CC 2019	High	2.148	1.531-7.947
	Zhu BY 2021	High	1.001	1.000-1.001
	Weng D 2023	High	1.001	1.001-1.002
Previous tubal surgery	Hu WH 2018	Yes	3.77	1.683-8.437
	Li CM 2020	Yes	2.531	1.301-6.587
	Li Q 2020	Yes	2.184	1.265-3.069
	Yang YJ 2015	Yes	3.77	1.684-8.438
	Zheng JH 2019	Yes	10.22	1.57-66.37
	Jiang HM 2017	Yes	2.118	1.211-3.702
	Zhang Y 2018	Yes	3.749	1.683-8.431
maternal age	Zhou Y 2014	≥30	0.898	0.823-0.978
	Fang, T. F. 2021	≥30	0.911	0.868-0.957
	Lin, S. 2017	＜30	1.092	0.990-1.204
	Zhang, X. 2017	＜30	1.01	0.99-1.03
No. of transferred embryos	Kong HJ 2021	≥2	2.04	1.46-2.83
	Pan R 2018	≥2	1.292	0.746-2.239
	Zhang CC 2019	≥2	2.258	1.487-7.982
	Zhu BY 2021	≥2	2.232	1.032-4.827
	Bu, Z. 2016	≥2	1.044	0.871-1.250
	Lin, S. 2017	≥2	1.423	0.862-2.350
	Liu, H. 2020	≥2	1.36	1.00-1.84
	Liu, X. 2019	≥2	1.1	0.75-1.61
	Wen 2022	≥2	2.003	1.036–3.876
	Liu 2022	≥2	1.99	1.44- 2.75
Fertilization method	Pan R 2018	ICSI	1.91	1.144-3.188
	Fang, T. F. 2021	IVF	1.767	0.815-3.830
	Lin, S. 2017	ICSI	1.275	0.805-2.018
	Liu, X. 2019	ICSI	0.94	0.63-1.412
Previous pregnancy	Lin, S 2017	Yes	1.102	0.828-1.466
	Liu, H. 2020	Yes	1.32	1.10-1.58
	Liu, X. 2019	Yes	0.86	0.46-1.59
previous of cesarean delivery	Zeng QL 2022	Yes	2.228	1.058-4.690
	Huang, J. 2020	Yes	0.85	0.30-2.43
	Liu, X. 2019	Yes	1.67	0.74-3.73
Ovulation Protocol	Guo XH 2018	Agonist	0.934	0.755-1.157
	Pan R 2018	Antagonist	4.794	0.591-38.861
	Liu, X. 2019	Antagonist	0.6	0.33-1.06
	Hu 2022	Agonist	0.45	0.22–0.93
No. of oocytes retrieved	Lin, S. 2017		1.006	0.966-1.048
	Liu, X. 2019		1.03	0.99-1.06
Dose of gonadotrophin (IU)	Zhang CC 2019		1.404	1.123-3.859
	Zhang H 2012		1.763 B	0.404 SE
	Lin, S. 2017		1	1.000-1.000
	Liu, X. 2019		1	1.000-1.000
BMI	Zhao 2022		1.001	1.000-1.002
	Zhang, X. 2017		0.99	0.97-1.01
	Liu, X. 2019		1	0.95-1.06
	Lin, S. 2017		1.003	0.936–1.075

## Sheet: Data conversion formula
	Author	Publication year	OR	OR-LL	OR-UL	OR-inversion	OR-LL-inversion	OR-UL-inversion
Fertilization method	Pan R	2018	1.91	1.144	3.188	0.52356	0.313588	0.87388
	Lin, S.	2017	1.275	0.805	2.018	0.784314	0.495194	1.24137
	Liu, X.	2019	0.94	0.63	1.412	1.06383	0.712992	1.59801
Ovulation Protocol	Guo XH	2018	0.934	0.755	1.157	1.07066	0.865472	1.32629
	Hu	2022	0.45	0.22	0.93	2.22222	1.08642	4.59259
endometrial preparation	Guo XH	2018	1.885	1.214	2.929	0.530504	0.341661	0.824322
	Zeng QL	2022	0.511	0.283	0.925	1.95695	1.08379	3.54242
Type of transfer	Zhou Y	2014	0.467	0.239	0.911	2.14133	1.09588	4.17719
	Liu, X.	2019	0.93	0.66	1.33	1.07527	0.763094	1.53775
	Zhang, X.	2017	0.31	0.24	0.39	3.22581	2.4974	4.05827
	Hu	2022	0.93	0.71	1.22	1.07527	0.820904	1.41057
Embryo transfer stage	Kong HJ	2021	0.26	0.17	0.42	3.84615	2.51479	6.21302
	Li L	2018	0.447	0.3	0.668	2.23714	1.50143	3.34319
	Wang YN	2020	0.457	0.4	0.678	2.18818	1.91526	3.24636
	Bu, Z.	2016	0.715	0.511	1.001	1.3986	0.99956	1.95804
	Liu, X.	2019	1.45	0.8	1.64	0.689655	0.380499	0.780024
	Zhang, X.	2017	0.79	0.56	1.1	1.26582	0.897292	1.76254
	Zhao	2022	0.451	0.297	0.683	2.21729	1.46017	3.3579
	Wen	2022	0.709	0.278	1.81	1.41044	0.553035	3.60069
	Liu	2022	0.36	0.26	0.5	2.77778	2.00617	3.85802
Tubal factor infertility	Zhang H	2012	0.308	0.1342	0.7071	3.24675	1.41466	7.45383
	Guo XH	2018	0.705	0.429	1.158	1.41844	0.863136	2.32986
EMT at transplantation	Kong HJ	2021	0.42	0.24	0.74	2.38095	1.36054	4.19501
	Zhu BY1	2021	0.782	0.634	0.963	1.27877	1.03675	1.57475
	Zhu BY2	2021	0.821	0.689	0.978	1.21803	1.02219	1.45095
	Liu	2022	0.57	0.36	0.9	1.75439	1.10803	2.77008
Infertility type	Zhou Y	2014	0.434	0.207	0.911	2.30415	1.09898	4.83659
	Lin, S.	2017	0.999	0.524	1.904	1.001	0.52505	1.90781
Previous history of EP	Guo XH	2018	0.668	0.326	1.368	1.49701	0.730575	3.06572
EMT on HCG day	Hu WH	2018	0.495	0.284	0.861	2.0202	1.15907	3.51393
	Pan R	2018	0.543	0.31	0.951	1.84162	1.05139	3.22538
	Yang YJ	2015	0.496	0.285	0.862	2.01613	1.15846	3.50384
	Han JC	2021	0.23	0.12	0.87	4.34783	2.26843	16.4461
	Zhang Y	2018	0.462	0.287	0.863	2.1645	1.34461	4.04322
	Fang, T. F.	2021	0.45	0.296	0.684	2.22222	1.46173	3.37778
	Zhang, X.	2017	0.78	0.74	0.81	1.28205	1.21631	1.33136
	Liu, X.	2019	0.267	0.13	0.56	3.74532	1.82356	7.85535
	Jin, X. Y.	2020	0.658	0.534	0.811	1.51976	1.23336	1.87313
maternal age	Lin, S.	2017	1.092	0.99	1.204	0.915751	0.830214	1.00967
	Zhang, X.	2017	1.01	0.99	1.03	0.990099	0.970493	1.0097
previous of pelvic surgery	Guo XH	2018	0.822	0.461	1.465	1.21655	0.682272	2.16817
